# Supplementary material for: A super-resolution network using channel attention retention for pathology images
Source: PeerJ Comput Sci. 2023 Jan 17;9:e1196. doi: 10.7717/peerj-cs.1196 (PMC10280234; doi:10.7717/peerj-cs.1196)
Supplement: Supplemental Information 1 — From GitHub: https://github.com/MoyangSensei/CARN-Pytorch. The code and dataset bcSR are described in README.md. Write with Python. [file peerj-cs-09-1196-s001.zip]

Archive with 24 entries (19 files):
- CARN-Pytorch-main/
- CARN-Pytorch-main/README.md
- CARN-Pytorch-main/data/
- CARN-Pytorch-main/data/__init__.py
- CARN-Pytorch-main/data/common.py
- CARN-Pytorch-main/data/mcsr.py
- CARN-Pytorch-main/data/srdata.py
- CARN-Pytorch-main/dataloader.py
- CARN-Pytorch-main/fig/
- CARN-Pytorch-main/fig/11.png
- CARN-Pytorch-main/fig/22.png
- CARN-Pytorch-main/fig/33.png
- CARN-Pytorch-main/loss/
- CARN-Pytorch-main/loss/__init__.py
- CARN-Pytorch-main/main.py
- CARN-Pytorch-main/model/
- CARN-Pytorch-main/model/__init__.py
- CARN-Pytorch-main/model/carn.py
- CARN-Pytorch-main/model/common.py
- CARN-Pytorch-main/option.py
- CARN-Pytorch-main/requirement.txt
- CARN-Pytorch-main/run.sh
- CARN-Pytorch-main/trainer.py
- CARN-Pytorch-main/utility.py
