# Supplementary material for: A super-resolution network using channel attention retention for pathology images
Source: PeerJ Comput Sci. 2023 Jan 17;9:e1196. doi: 10.7717/peerj-cs.1196 (PMC10280234; doi:10.7717/peerj-cs.1196)
Supplement: Supplemental Information 1 — From GitHub: https://github.com/MoyangSensei/CARN-Pytorch. The code and dataset bcSR are described in README.md. Write with Python. [file peerj-cs-09-1196-s001.zip › CARN-Pytorch-main/data/__init__.py]

from importlib import import_module
from torch.utils.data import dataloader
from torch.utils.data import ConcatDataset

class MyConcatDataset(ConcatDataset):
    def __init__(self, datasets):
        super(MyConcatDataset, self).__init__(datasets)
        self.train = datasets[0].train

    def set_scale(self, idx_scale):
        for d in self.datasets:
            if hasattr(d, 'set_scale'): d.set_scale(idx_scale)

class Data:
    def __init__(self, args):
        self.loader_train = None
        if not args.test_only:
            datasets = []
            for d in args.data_train:
                module_name = d
                m = import_module('data.' + module_name.lower())
                datasets.append(getattr(m, module_name)(args, name=d))
            self.loader_train = dataloader.DataLoader(
                MyConcatDataset(datasets),
                batch_size=args.batch_size,
                shuffle=True,
                pin_memory=not args.cpu,
                num_workers=args.n_threads,
            )

        self.loader_test = []
        for d in args.data_test:
            module_name = d
            m = import_module('data.' + module_name.lower())
            testset = getattr(m, module_name)(args, train=False, name=d)
            self.loader_test.append(
                dataloader.DataLoader(
                    testset,
                    batch_size=1,
                    shuffle=False,
                    pin_memory=not args.cpu,
                    num_workers=args.n_threads,
                )
            )
