# Supplementary material for: A super-resolution network using channel attention retention for pathology images
Source: PeerJ Comput Sci. 2023 Jan 17;9:e1196. doi: 10.7717/peerj-cs.1196 (PMC10280234; doi:10.7717/peerj-cs.1196)
Supplement: Supplemental Information 1 — From GitHub: https://github.com/MoyangSensei/CARN-Pytorch. The code and dataset bcSR are described in README.md. Write with Python. [file peerj-cs-09-1196-s001.zip › CARN-Pytorch-main/data/mcsr.py]

import os
from data import srdata

class MCSR(srdata.SRData):
    def __init__(self, args, name='MCSR', train=True, benchmark=False):
        data_range = [r.split('-') for r in args.data_range.split('/')]
        if train:
            data_range = data_range[0]
        else:
            if args.test_only and len(data_range) == 1:
                data_range = data_range[0]
            else:
                data_range = data_range[1]

        self.begin, self.end = list(map(lambda x: int(x), data_range))
        super(MCSR, self).__init__(
            args, name=name, train=train, benchmark=benchmark
        )

    def _scan(self):
        names_hr, names_lr = super(MCSR, self)._scan()
        names_hr = names_hr[self.begin - 1:self.end]
        names_lr = [n[self.begin - 1:self.end] for n in names_lr]

        return names_hr, names_lr

    def _set_filesystem(self, dir_data):
        super(MCSR, self)._set_filesystem(dir_data)
        self.dir_hr = os.path.join(self.apath, 'HR')
        self.dir_lr = os.path.join(self.apath, 'LR_bic')
        if self.input_large: self.dir_lr += 'L'
