# Supplementary material for: A super-resolution network using channel attention retention for pathology images
Source: PeerJ Comput Sci. 2023 Jan 17;9:e1196. doi: 10.7717/peerj-cs.1196 (PMC10280234; doi:10.7717/peerj-cs.1196)
Supplement: Supplemental Information 1 — From GitHub: https://github.com/MoyangSensei/CARN-Pytorch. The code and dataset bcSR are described in README.md. Write with Python. [file peerj-cs-09-1196-s001.zip › CARN-Pytorch-main/loss/__init__.py]

############
import torch
import torch.nn.functional as F
from torch.autograd import Variable
import numpy as np
from math import exp

def gaussian(window_size, sigma):
    gauss = torch.Tensor([exp(-(x - window_size // 2) ** 2 / float(2 * sigma ** 2)) for x in range(window_size)])
    return gauss / gauss.sum()

def create_window(window_size, channel):
    _1D_window = gaussian(window_size, 1.5).unsqueeze(1)
    _2D_window = _1D_window.mm(_1D_window.t()).float().unsqueeze(0).unsqueeze(0)
    window = Variable(_2D_window.expand(channel, 1, window_size, window_size).contiguous())
    return window

def _ssim(img1, img2, window, window_size, channel, size_average=True):
    mu1 = F.conv2d(img1, window, padding=window_size // 2, groups=channel)
    mu2 = F.conv2d(img2, window, padding=window_size // 2, groups=channel)

    mu1_sq = mu1.pow(2)
    mu2_sq = mu2.pow(2)
    mu1_mu2 = mu1 * mu2

    sigma1_sq = F.conv2d(img1 * img1, window, padding=window_size // 2, groups=channel) - mu1_sq
    sigma2_sq = F.conv2d(img2 * img2, window, padding=window_size // 2, groups=channel) - mu2_sq
    sigma12 = F.conv2d(img1 * img2, window, padding=window_size // 2, groups=channel) - mu1_mu2

    C1 = 0.01 ** 2
    C2 = 0.03 ** 2

    ssim_map = ((2 * mu1_mu2 + C1) * (2 * sigma12 + C2)) / ((mu1_sq + mu2_sq + C1) * (sigma1_sq + sigma2_sq + C2))

    if size_average:
        return ssim_map.mean()
    else:
        return ssim_map.mean(1).mean(1).mean(1)

class SSIM(torch.nn.Module):
    def __init__(self, window_size=11, size_average=True):
        super(SSIM, self).__init__()
        self.window_size = window_size
        self.size_average = size_average
        self.channel = 1
        self.window = create_window(window_size, self.channel)

    def forward(self, img1, img2):
        (_, channel, _, _) = img1.size()

        if channel == self.channel and self.window.data.type() == img1.data.type():
            window = self.window
        else:
            window = create_window(self.window_size, channel)

            if img1.is_cuda:
                window = window.cuda(img1.get_device())
            window = window.type_as(img1)

            self.window = window
            self.channel = channel

        return _ssim(img1, img2, window, self.window_size, channel, self.size_average)

def ssim(img1, img2, window_size=11, size_average=True):
    (_, channel, _, _) = img1.size()
    window = create_window(window_size, channel)

    if img1.is_cuda:
        window = window.cuda(img1.get_device())
    window = window.type_as(img1)

    return _ssim(img1, img2, window, window_size, channel, size_average)
#############

import os
from importlib import import_module

import matplotlib
matplotlib.use('Agg')
import matplotlib.pyplot as plt

import numpy as np

import torch
import torch.nn as nn
import torch.nn.functional as F

class Loss(nn.modules.loss._Loss):
    def __init__(self, args, ckp):
        super(Loss, self).__init__()
        self.n_GPUs = args.n_GPUs
        self.loss = []
        self.loss_module = nn.ModuleList()
        for loss in args.loss.split('+'):
            weight, loss_type = loss.split('*')
            if loss_type == 'MSE':
                loss_function = nn.MSELoss()
            elif loss_type == 'L1':
                loss_function = nn.L1Loss()
            elif loss_type == 'SSIM':
                loss_function = SSIM()

            self.loss.append({
                'type': loss_type,
                'weight': float(weight),
                'function': loss_function}
            )

        if len(self.loss) > 1:
            self.loss.append({'type': 'Total', 'weight': 0, 'function': None})

        for l in self.loss:
            if l['function'] is not None:
                self.loss_module.append(l['function'])

        self.log = torch.Tensor()

        device = torch.device('cpu' if args.cpu else 'cuda')
        self.loss_module.to(device)
        if args.precision == 'half': self.loss_module.half()
        if not args.cpu and args.n_GPUs > 1:
            self.loss_module = nn.DataParallel(
                self.loss_module, range(args.n_GPUs)
            )

        if args.load != '': self.load(ckp.dir, cpu=args.cpu)

    def forward(self, sr, hr):
        losses = []
        for i, l in enumerate(self.loss):
            if l['function'] is not None:
                loss = l['function'](sr, hr)
                effective_loss = l['weight'] * loss
                losses.append(effective_loss)
                self.log[-1, i] += effective_loss.item()
            elif l['type'] == 'DIS':
                self.log[-1, i] += self.loss[i - 1]['function'].loss

        loss_sum = sum(losses)
        if len(self.loss) > 1:
            self.log[-1, -1] += loss_sum.item()

        return loss_sum

    def step(self):
        for l in self.get_loss_module():
            if hasattr(l, 'scheduler'):
                l.scheduler.step()

    def start_log(self):
        self.log = torch.cat((self.log, torch.zeros(1, len(self.loss))))

    def end_log(self, n_batches):
        self.log[-1].div_(n_batches)

    def display_loss(self, batch):
        n_samples = batch + 1
        log = []
        for l, c in zip(self.loss, self.log[-1]):
            log.append('[{}: {:.4f}]'.format(l['type'], c / n_samples))

        return ''.join(log)

    def plot_loss(self, apath, epoch):
        axis = np.linspace(1, epoch, epoch)
        for i, l in enumerate(self.loss):
            label = '{} Loss'.format(l['type'])
            fig = plt.figure()
            plt.title(label)
            plt.plot(axis, self.log[:, i].numpy(), label=label)
            plt.legend()
            plt.xlabel('Epochs')
            plt.ylabel('Loss')
            plt.grid(True)
            plt.savefig(os.path.join(apath, 'loss_{}.pdf'.format(l['type'])))
            plt.close(fig)

    def get_loss_module(self):
        if self.n_GPUs == 1:
            return self.loss_module
        else:
            return self.loss_module.module

    def save(self, apath):
        torch.save(self.state_dict(), os.path.join(apath, 'loss.pt'))
        torch.save(self.log, os.path.join(apath, 'loss_log.pt'))

    def load(self, apath, cpu=False):
        if cpu:
            kwargs = {'map_location': lambda storage, loc: storage}
        else:
            kwargs = {}

        self.load_state_dict(torch.load(
            os.path.join(apath, 'loss.pt'),
            **kwargs
        ))
        self.log = torch.load(os.path.join(apath, 'loss_log.pt'))
        for l in self.get_loss_module():
            if hasattr(l, 'scheduler'):
                for _ in range(len(self.log)): l.scheduler.step()
