# Supplementary material for: A super-resolution network using channel attention retention for pathology images
Source: PeerJ Comput Sci. 2023 Jan 17;9:e1196. doi: 10.7717/peerj-cs.1196 (PMC10280234; doi:10.7717/peerj-cs.1196)
Supplement: Supplemental Information 1 — From GitHub: https://github.com/MoyangSensei/CARN-Pytorch. The code and dataset bcSR are described in README.md. Write with Python. [file peerj-cs-09-1196-s001.zip › CARN-Pytorch-main/main.py]

import torch

import utility
import data
import model
import loss
from option import args
from trainer import Trainer

torch.manual_seed(args.seed)
checkpoint = utility.checkpoint(args)

def main():
    global model
    if checkpoint.ok:
        # step 1 make dataloader
        loader = data.Data(args)
        # step 2 make network
        _model = model.Model(args, checkpoint)
        # step 3 loss function
        _loss = loss.Loss(args, checkpoint) if not args.test_only else None
        # step 4 bring 123 into trainer
        t = Trainer(args, loader, _model, _loss, checkpoint)
        # step 5 train test run-step
        while not t.terminate():
            t.train()
            t.test()
        checkpoint.done()

if __name__ == '__main__':
    main()
