# Supplementary material for: A super-resolution network using channel attention retention for pathology images
Source: PeerJ Comput Sci. 2023 Jan 17;9:e1196. doi: 10.7717/peerj-cs.1196 (PMC10280234; doi:10.7717/peerj-cs.1196)
Supplement: Supplemental Information 4 — Four files: CARN_2x_model_best.pt, CARN_3x_model_best.pt, CARN_4x_model_best.pt, CARN_8x_model_best.pt. For example, “CARN_2x_model_best. pt” represents the weight file generated by CARN in the twice sampling task. [file peerj-cs-09-1196-s004.zip]

Archive with 5 entries (4 files):
- weight_file/
- weight_file/CARN_8x_model_best.pt
- weight_file/CARN_4x_model_best.pt
- weight_file/CARN_3x_model_best.pt
- weight_file/CARN_2x_model_best.pt
