# Supplementary material for: A super-resolution network using channel attention retention for pathology images
Source: PeerJ Comput Sci. 2023 Jan 17;9:e1196. doi: 10.7717/peerj-cs.1196 (PMC10280234; doi:10.7717/peerj-cs.1196)
Supplement: Supplemental Information 5 — From GitHub: https://github.com/MoyangSensei/CARN-Pytorch. The code and dataset bcSR are described in README.md. Write with Python. [file peerj-cs-09-1196-s005.zip › CARN-Pytorch-main/model/carn.py]

from model import common
import torch.nn as nn
from torch.nn import functional as F
import torch

def make_model(args, parent=False):
    return CARN(args)

class CAR(nn.Module):
    def __init__(self, channel, reduction=16):
        super(CAR, self).__init__()
        self.avg_pool = nn.AdaptiveAvgPool2d(1)
        self.conv_du = nn.Sequential(
                nn.Conv2d(channel, channel // reduction, 1, padding=0, bias=True),
                nn.Conv2d(channel // reduction, channel // reduction, 1, padding=0, bias=True),
                nn.ReLU(inplace=True),
                nn.Conv2d(channel // reduction, channel // reduction, 1, padding=0, bias=True),
                nn.Conv2d(channel // reduction, channel, 1, padding=0, bias=True),
                nn.Sigmoid()
        )

    def forward(self, x):
        y = self.avg_pool(x)
        y = self.conv_du(y)
        return x * y

class CARB(nn.Module):
    def __init__(
        self, conv, n_feat, kernel_size, reduction,
        bias=True, bn=False, act=nn.ReLU(True), res_scale=1):
        super(CARB, self).__init__()
        modules_body = []
        for i in range(4):
            modules_body.append(conv(n_feat, n_feat, kernel_size, bias=bias))
            if bn: modules_body.append(nn.BatchNorm2d(n_feat))
            if i==1 or i==3: modules_body.append(act)
        modules_body.append(CAR(n_feat, reduction))
        self.body = nn.Sequential(*modules_body)
        self.res_scale = res_scale

    def forward(self, x):
        res = self.body(x)
        #res = self.body(x).mul(self.res_scale)
        res += x
        return res

class CARN(nn.Module):
    def __init__(self, args, conv=common.default_conv):
        super(CARN, self).__init__()
        
        n_CARB = args.n_resgroups
        # n_resblocks = args.n_resblocks
        n_feats = args.n_feats
        kernel_size = 3
        reduction = args.reduction 
        scale = args.scale[0]
        act = nn.ReLU(True)
        
        # RGB mean for DIV2K
        self.sub_mean = common.MeanShift(args.rgb_range)
        
        # define head module
        modules_head = [conv(args.n_colors, n_feats, kernel_size)]

        modules_body=[]
        for i in range(n_CARB):
            modules_body.append(
                CARB(conv, n_feats, kernel_size, reduction, bias=True, bn=False, act=nn.ReLU(True), res_scale=1))
        modules_body.append(conv(n_feats, n_feats, kernel_size))

        # define tail module
        modules_tail = [
            common.Upsampler(conv, scale, n_feats, act=False),
            conv(n_feats, args.n_colors, kernel_size)]

        self.add_mean = common.MeanShift(args.rgb_range, sign=1)

        self.head = nn.Sequential(*modules_head)
        self.body = nn.Sequential(*modules_body)
        self.tail = nn.Sequential(*modules_tail)

    def forward(self, x):
        x = self.sub_mean(x)
        x = self.head(x)

        res = self.body(x)
        res += x

        x = self.tail(res)
        x = self.add_mean(x)

        return x 

    def load_state_dict(self, state_dict, strict=False):
        own_state = self.state_dict()
        for name, param in state_dict.items():
            if name in own_state:
                if isinstance(param, nn.Parameter):
                    param = param.data
                try:
                    own_state[name].copy_(param)
                except Exception:
                    if name.find('tail') >= 0:
                        print('Replace pre-trained upsampler to new one...')
                    else:
                        raise RuntimeError('While copying the parameter named {}, '
                                           'whose dimensions in the model are {} and '
                                           'whose dimensions in the checkpoint are {}.'
                                           .format(name, own_state[name].size(), param.size()))
            elif strict:
                if name.find('tail') == -1:
                    raise KeyError('unexpected key "{}" in state_dict'
                                   .format(name))

        if strict:
            missing = set(own_state.keys()) - set(state_dict.keys())
            if len(missing) > 0:
                raise KeyError('missing keys in state_dict: "{}"'.format(missing))
