# Supplementary material for: A super-resolution network using channel attention retention for pathology images
Source: PeerJ Comput Sci. 2023 Jan 17;9:e1196. doi: 10.7717/peerj-cs.1196 (PMC10280234; doi:10.7717/peerj-cs.1196)
Supplement: Supplemental Information 5 — From GitHub: https://github.com/MoyangSensei/CARN-Pytorch. The code and dataset bcSR are described in README.md. Write with Python. [file peerj-cs-09-1196-s005.zip › CARN-Pytorch-main/option.py]

import argparse
parser = argparse.ArgumentParser()
# device
parser.add_argument('--n_threads', type=int, default=8,help='threads for data')
parser.add_argument('--cpu', action='store_true',help='cpu only')
parser.add_argument('--n_GPUs', type=int, default=1,help='number of GPUs')
parser.add_argument('--seed', type=int, default=1,help='random seed')
# training
parser.add_argument('--model', default='CARN',help='model name')
parser.add_argument('--test_only', action='store_true',help='test model')
parser.add_argument('--scale', type=str, default='3',help='super resolution scale')
parser.add_argument('--n_feats', type=int, default=64,help='number of feature maps')
parser.add_argument('--n_resgroups', type=int, default=8,help='number of residual groups')
parser.add_argument('--reduction', type=int, default=8,help='number of feature maps reduction')
parser.add_argument('--res_scale', type=float, default=1,help='residual scaling')
parser.add_argument('--patch_size', type=int, default=64,help='output patch size')
parser.add_argument('--batch_size', type=int, default=16,help='input batch size for training')
parser.add_argument('--loss', type=str, default='1*L1',help='loss function configuration')
parser.add_argument('--epochs', type=int, default=300,help='number of epochs to train')
parser.add_argument('--lr', type=float, default=1e-4,help='learning rate')
parser.add_argument('--optimizer', default='ADAM',choices=('SGD', 'ADAM'),help='optimizer')
parser.add_argument('--momentum', type=float, default=0.9,help='SGD momentum')
parser.add_argument('--betas', type=tuple, default=(0.9, 0.999),help='ADAM beta')
parser.add_argument('--epsilon', type=float, default=1e-8,help='ADAM epsilon for numerical stability')
# data
parser.add_argument('--dir_data', type=str, default='/home/jfy/project/data/WSI/medium_1000_200',help='dataset directory')
parser.add_argument('--dir_demo', type=str, default='../test',help='demo image directory')
parser.add_argument('--data_train', type=str, default='MCSR',help='train dataset name')
parser.add_argument('--data_test', type=str, default='MCSR',help='test dataset name')
parser.add_argument('--data_range', type=str, default='0000-0999/1000-1199',help='train/test data range')
parser.add_argument('--rgb_range', type=int, default=255,help='maximum value of RGB')
parser.add_argument('--n_colors', type=int, default=3,help='number of color channels to use')
parser.add_argument('--ext', type=str, default='sep',help='dataset file extension')
# other
parser.add_argument('--chop', action='store_true',help='enable memory-efficient forward')
parser.add_argument('--act', type=str, default='relu',help='activation function')
parser.add_argument('--pre_train', type=str, default='',help='pre-trained model directory')
parser.add_argument('--extend', type=str, default='.',help='pre-trained model directory')
parser.add_argument('--shift_mean', default=True,help='subtract pixel mean from the input')
parser.add_argument('--precision', type=str, default='single',choices=('single', 'half'),help='FP precision for test (single | half)')
parser.add_argument('--reset', action='store_true',help='reset the training')
parser.add_argument('--test_every', type=int, default=1000,help='do test per every N batches')
parser.add_argument('--split_batch', type=int, default=1,help='split the batch into smaller chunks')
parser.add_argument('--decay', type=str, default='200',help='learning rate decay type')
parser.add_argument('--gamma', type=float, default=0.5,help='learning rate decay factor for step decay')
parser.add_argument('--weight_decay', type=float, default=0,help='weight decay')
parser.add_argument('--gclip', type=float, default=0,help='gradient clipping threshold (0 = no clipping)')
parser.add_argument('--skip_threshold', type=float, default='1e8',help='skipping batch that has large error')
parser.add_argument('--save', type=str, default='test',help='file name to save')
parser.add_argument('--load', type=str, default='',help='file name to load')
parser.add_argument('--resume', type=int, default=0,help='resume from specific checkpoint')
parser.add_argument('--save_models', action='store_true',help='save all intermediate models')
parser.add_argument('--print_every', type=int, default=100,help='how many batches to wait before logging training status')
parser.add_argument('--save_results', action='store_true',help='save output results')
parser.add_argument('--save_gt', action='store_true',help='save low-resolution and high-resolution images together')

args = parser.parse_args()
args.scale = list(map(lambda x: int(x), args.scale.split('+')))
args.data_train = args.data_train.split('+')
args.data_test = args.data_test.split('+')
if args.epochs == 0:
    args.epochs = 1e8
for arg in vars(args):
    if vars(args)[arg] == 'True':
        vars(args)[arg] = True
    elif vars(args)[arg] == 'False':
        vars(args)[arg] = False
