# Supplementary material for: A super-resolution network using channel attention retention for pathology images
Source: PeerJ Comput Sci. 2023 Jan 17;9:e1196. doi: 10.7717/peerj-cs.1196 (PMC10280234; doi:10.7717/peerj-cs.1196)
Supplement: Supplemental Information 5 — From GitHub: https://github.com/MoyangSensei/CARN-Pytorch. The code and dataset bcSR are described in README.md. Write with Python. [file peerj-cs-09-1196-s005.zip › CARN-Pytorch-main/run.sh]

# ours carn benchmark
#python main.py --dir_data /home/jfy/project/data/WSI/medium_1000_200 --data_train MCSR --data_test WSI --model CARN --data_range 0001-1000/1001-1200 --scale 2 --save our_x2_8dcarb_8L1+1MSE+1SSIM_reduce8 --n_resgroups 8 --reduction 8 --n_feats 64 --patch_size 64 --lr 0.0001 --batch_size 16 --res_scale 0.1 --seed 11 --epochs 300 --loss 0.8*L1+0.1*MSE+0.1*SSIM --reset --save_results
#python main.py --dir_data /home/jfy/project/data/WSI/medium_1000_200 --data_train MCSR --data_test WSI --model CARN --data_range 0001-1000/1001-1200 --scale 3 --save our_x3_8dcarb_8L1+1MSE+1SSIM_reduce8_48ps --n_resgroups 8 --reduction 8 --n_feats 64 --patch_size 48 --lr 0.0001 --batch_size 16 --res_scale 0.1 --seed 11 --epochs 300 --loss 0.8*L1+0.1*MSE+0.1*SSIM --reset --save_results
#python main.py --dir_data /home/jfy/project/data/WSI/medium_1000_200 --data_train MCSR --data_test WSI --model CARN --data_range 0001-1000/1001-1200 --scale 4 --save our_x4_8dcarb_8L1+1MSE+1SSIM_reduce8 --n_resgroups 8 --reduction 8 --n_feats 64 --patch_size 64 --lr 0.0001 --batch_size 16 --res_scale 0.1 --seed 11 --epochs 300 --loss 0.8*L1+0.1*MSE+0.1*SSIM --reset --save_results
#python main.py --dir_data /home/jfy/project/data/WSI/medium_1000_200 --data_train MCSR --data_test WSI --model CARN --data_range 0001-1000/1001-1200 --scale 8 --save our_x8_8dcarb_8L1+1MSE+1SSIM_reduce8_nw0 --n_threads 0 --n_resgroups 8 --reduction 8 --n_feats 64 --patch_size 64 --lr 0.0001 --batch_size 16 --res_scale 0.1 --seed 11 --epochs 300 --loss 0.8*L1+0.1*MSE+0.1*SSIM --reset --save_results
