# Supplementary material for: A super-resolution network using channel attention retention for pathology images
Source: PeerJ Comput Sci. 2023 Jan 17;9:e1196. doi: 10.7717/peerj-cs.1196 (PMC10280234; doi:10.7717/peerj-cs.1196)
Supplement: Supplemental Information 6 — The code requires 4 command line arguments. (1) ‘scale’ is an up-sampling multiple. If a down-sampling operation is required, the sampling multiple n needs to be input as 1/n, and this parameter cannot be omitted. (2) ‘root_path’ is the path of the image, this parameter cannot be omitted. (3) ‘target_path’ is the storage path of the generated result, and this parameter cannot be omitted. (4) ‘file_format’ is the format of the picture, the default is png, this parameter can be omitted. [file peerj-cs-09-1196-s006.py]

import os
from PIL import Image
import argparse

parser = argparse.ArgumentParser()
parser.add_argument("--root_path", type=str, required=True)
parser.add_argument("--target_path", type=str, required=True)
parser.add_argument("--scale", type=float, required=True)
parser.add_argument("--file_format", type=str, default=".png")

def bicubic_resizeImg(root_path,target_path,scale=2,file_format=".png"):
    print("root_path:",root_path)
    print("target_path:",root_path)
    print("scale:",scale)
    print("file_format:",file_format)
    print("--------------")
    if scale<=0:
        print("resizeImg: scale error")
        exit(0)

    if not os.path.exists(root_path):
        print("resizeImg: root_path not exist")
        exit(0)

    if os.path.exists(target_path):
        print("resizeImg: target_path exist")
        exit(0)
    else:
        os.makedirs(target_path)
    root_file_list = [file for file in os.listdir(root_path) if file.endswith(file_format)]
    root_file_list.sort()
    # root_file_list = root_file_list[1000:]
    print(root_file_list)
    count=0
    for file_name in root_file_list:
        count+=1
        img = Image.open(root_path+"/"+file_name)
        s = "_SR"
        # if scale == 3:
        #     s = "x3"
        # elif scale == 8:
        #     s = "x8"
        width = int(img.size[0] * (scale))
        height = int(img.size[1] * (scale))
        img = img.resize((width, height), Image.BICUBIC)
        a=file_name.split(".")

        new_file_name=a[0]+"."+a[1]
        img.save(os.path.join(target_path, new_file_name))
        print(count,root_path+"/"+file_name)
    print("--------------")
    print("process num:",count)

if __name__=='__main__':
    args = parser.parse_args()
    scale = args.scale
    root_path = args.root_path
    target_path = args.target_path
    file_format = args.file_format
    bicubic_resizeImg(root_path, target_path, scale, file_format)
