# Supplementary material for: A super-resolution network using channel attention retention for pathology images
Source: PeerJ Comput Sci. 2023 Jan 17;9:e1196. doi: 10.7717/peerj-cs.1196 (PMC10280234; doi:10.7717/peerj-cs.1196)
Supplement: Supplemental Information 7 — Modify the ‘path’ parameter in line 5 to the path where the image is stored to calculate the RGB channel mean and standard deviation of all images under the path. [file peerj-cs-09-1196-s007.py]

import os
import cv2
import numpy as np

path = r'/home/jfy/project/data/WSI/medium_1000_200/level0/train'  # 图片保存路径

def compute(path):
    file_names = os.listdir(path)
    per_image_Rmean = []
    per_image_Gmean = []
    per_image_Bmean = []
    for file_name in file_names:
        img = cv2.imread(os.path.join(path, file_name), 1)
        per_image_Bmean.append(np.mean(img[:, :, 0]))
        per_image_Gmean.append(np.mean(img[:, :, 1]))
        per_image_Rmean.append(np.mean(img[:, :, 2]))
    R_mean = np.mean(per_image_Rmean) / 255
    G_mean = np.mean(per_image_Gmean) / 255
    B_mean = np.mean(per_image_Bmean) / 255
    stdR = np.std(per_image_Rmean) / 255
    stdG = np.std(per_image_Gmean) / 255
    stdB = np.std(per_image_Bmean) / 255
    return R_mean, G_mean, B_mean, stdR, stdG, stdB

if __name__ == '__main__':
    R, G, B, stdR, stdG, stdB = compute(path)
    # print("B= ", R * 255, "G= ", G * 255, "R=", B * 255, "\nstdB = ", stdR * 255, "stdG = ", stdG * 255, "stdR =",stdB * 255)
    print("B= ", R, "G= ", G , "R=", B, "\nstdB = ", stdR, "stdG = ", stdG, "stdR =",stdB)
    print("---------------")
